# Supplementary material for: Discovering a Multi-Component Combination against Vascular Dementia from Danshen-Honghua Herbal Pair by Spectrum-Effect Relationship Analysis
Source: Pharmaceuticals (Basel). 2022 Aug 29;15(9):1073. doi: 10.3390/ph15091073 (PMC9505896; doi:10.3390/ph15091073)
Supplement: Supplementary file 1 [file pharmaceuticals-15-01073-s001.zip]

Archive with 1 entries (1 files):
- pharmaceuticals-1860970-supplementary.pdf
